# Supplementary material for: The effect of individual and mixed rewards on diabetes management: A feasibility randomized controlled trial
Source: Wellcome Open Res. 2019 Feb 5;3:139. Originally published 2018 Oct 31. [Version 3] doi: 10.12688/wellcomeopenres.14824.3 (PMC6325609; doi:10.12688/wellcomeopenres.14824.3)
Supplement: Supplementary file 1 [file wellcomeopenres-3-16478-s0000.tgz]

Archive with 1 entries (1 files):
- 37223e94-17fe-4cfc-9eb0-70ea9307f62e_Supplementary_File_1_Cronicas_Protocolo_Incentivos_Parte_2_Abril_sin_anexos.pdf
