# Supplementary material for: The effect of individual and mixed rewards on diabetes management: A feasibility randomized controlled trial
Source: Wellcome Open Res. 2019 Feb 5;3:139. Originally published 2018 Oct 31. [Version 3] doi: 10.12688/wellcomeopenres.14824.3 (PMC6325609; doi:10.12688/wellcomeopenres.14824.3)
Supplement: Supplementary file 2 [file wellcomeopenres-3-16478-s0001.tgz]

Archive with 1 entries (1 files):
- 89818d7d-3460-4a50-8e3e-43973203f84a_Supplementary_File_2_CONSORT_extension_for_Pilot_and_Feasibility_Trials_Checklist.doc
