# Supplementary material for: The effect of individual and mixed rewards on diabetes management: A feasibility randomized controlled trial
Source: Wellcome Open Res. 2019 Feb 5;3:139. Originally published 2018 Oct 31. [Version 3] doi: 10.12688/wellcomeopenres.14824.3 (PMC6325609; doi:10.12688/wellcomeopenres.14824.3)
Supplement: Supplementary file 3 [file wellcomeopenres-3-16478-s0002.tgz]

Archive with 1 entries (1 files):
- 581b70d5-bd66-4308-9a84-3225619be2e1_Supplementary_File_3_Cuestionarios.rar
