# Supplementary material for: The effect of individual and mixed rewards on diabetes management: A feasibility randomized controlled trial
Source: Wellcome Open Res. 2019 Feb 5;3:139. Originally published 2018 Oct 31. [Version 3] doi: 10.12688/wellcomeopenres.14824.3 (PMC6325609; doi:10.12688/wellcomeopenres.14824.3)
Supplement: Supplementary file 4 [file wellcomeopenres-3-16478-s0003.tgz]

Archive with 1 entries (1 files):
- c853da35-9d26-4456-b5ce-0712e846d356_Supplementary_File_4_18oct2018.docx
